# Supplementary material for: Boosted NH3 Selective Catalytic Oxidation Activity over V-Pt-Ti Catalysts: Insight into Preparation Method Effects
Source: Materials (Basel). 2026 Jan 5;19(1):194. doi: 10.3390/ma19010194 (PMC12786668; doi:10.3390/ma19010194)
Supplement: Supplementary file 1 [file materials-19-00194-s001.zip]

Archive with 1 entries (1 files):
- materials-4021373-supplementary.pdf
